# Supplementary material for: Morphological and Molecular Diversity of Phytoplankton in Beibu Gulf, Northern South China Sea
Source: Ecol Evol. 2025 Apr 9;15(4):e71207. doi: 10.1002/ece3.71207 (PMC11981879; doi:10.1002/ece3.71207)
Supplement: Supplementary file 1 — Data S1. [file ECE3-15-e71207-s001.zip]

Archive with 2 entries (2 files):
- ece371207-sup-0001-supinfo01..xlsx
- ece371207-sup-0002-supinfo02..docx
