# Supplementary material for: Morphological and Molecular Diversity of Phytoplankton in Beibu Gulf, Northern South China Sea
Source: Ecol Evol. 2025 Apr 9;15(4):e71207. doi: 10.1002/ece3.71207 (PMC11981879; doi:10.1002/ece3.71207)
Supplement: Supplementary file 1 — Data S1. [file ECE3-15-e71207-s001.zip › ece371207-sup-0001-supinfo01..xlsx]

## Sheet: Supplementary Table 5
Taxa	Summer	Winter	Non-toxic HAB	Potential toxicity
Bacillariophyta
k__Eukaryota;p__Bacillariophyta;c__Bacillariophyceae;o__Bacillariales;f__Bacillariaceae;g__Bacillaria;s__Bacillaria paxillifer	+	+	+
k__Eukaryota;p__Bacillariophyta;c__Bacillariophyceae;o__Bacillariales;f__Bacillariaceae;g__Cylindrotheca;s__Cylindrotheca closterium	+	+	+
k__Eukaryota;p__Bacillariophyta;c__Bacillariophyceae;o__Bacillariales;f__Bacillariaceae;g__Nitzschia;s__Nitzschia longissima	+	+	+
k__Eukaryota;p__Bacillariophyta;c__Bacillariophyceae;o__Bacillariales;f__Bacillariaceae;g__Pseudo-nitzschia;s__Pseudo-nitzschia multiseries	+	+	+	+
k__Eukaryota;p__Bacillariophyta;c__Coscinodiscophyceae;o__Chaetocerotales;f__Chaetocerotaceae;g__Chaetoceros;s__Chaetoceros affinis	+	+	+
k__Eukaryota;p__Bacillariophyta;c__Coscinodiscophyceae;o__Chaetocerotales;f__Chaetocerotaceae;g__Chaetoceros;s__Chaetoceros curvisetus	+	+	+
k__Eukaryota;p__Bacillariophyta;c__Coscinodiscophyceae;o__Chaetocerotales;f__Chaetocerotaceae;g__Chaetoceros;s__Chaetoceros danicus	+	+	+
k__Eukaryota;p__Bacillariophyta;c__Coscinodiscophyceae;o__Chaetocerotales;f__Chaetocerotaceae;g__Chaetoceros;s__Chaetoceros didymus	+	+	+
k__Eukaryota;p__Bacillariophyta;c__Coscinodiscophyceae;o__Chaetocerotales;f__Chaetocerotaceae;g__Chaetoceros;s__Chaetoceros pseudocurvisetus	+	+	+
k__Eukaryota;p__Bacillariophyta;c__Coscinodiscophyceae;o__Rhizosoleniales;f__Rhizosoleniaceae;g__Guinardia;s__Guinardia striata	+	+	+
k__Eukaryota;p__Bacillariophyta;c__Coscinodiscophyceae;o__Melosirales;f__Stephanopyxidaceae;g__Stephanopyxis;s__Stephanopyxis turris	+	+	+
k__Eukaryota;p__Bacillariophyta;c__Coscinodiscophyceae;o__Thalassiosirales;f__Skeletonemataceae;g__Skeletonema;s__Skeletonema costatum	+	+	+
k__Eukaryota;p__Bacillariophyta;c__Coscinodiscophyceae;o__Thalassiosirales;f__Skeletonemataceae;g__Skeletonema;s__Skeletonema marinoi	+	+	+
k__Eukaryota;p__Bacillariophyta;c__Coscinodiscophyceae;o__Thalassiosirales;f__Thalassiosiraceae;g__Thalassiosira;s__Thalassiosira rotula	+	+	+
k__Eukaryota;p__Bacillariophyta;c__Fragilariophyceae;o__Thalassionemales;f__Thalassionemataceae;g__Thalassionema;s__Thalassionema nitzschioides	+	+	+
k__Eukaryota;p__Bacillariophyta;c__Mediophyceae;o__Eupodiscales;f__Odontellaceae;g__Odontella;s__Odontella aurita	+	+	+
k__Eukaryota;p__Bacillariophyta;c__Mediophyceae;o__Hemiaulales;f__Hemiaulaceae;g__Eucampia;s__Eucampia zodiacus	+	+	+
k__Eukaryota;p__Bacillariophyta;c__Mediophyceae;o__Lithodesmiales;f__Lithodesmiaceae;g__Ditylum;s__Ditylum brightwellii		+	+
Chlorophyta
k__Eukaryota;p__Chlorophyta;c__Trebouxiophyceae;o__Chlorellales;f__Chlorellaceae;g__Chlorella;s__Chlorella vulgaris	+	+	+
k__Eukaryota;p__Chlorophyta;c__unclassified;o__unclassified;f__Pycnococcaceae;g__Pseudoscourfieldia;s__Pseudoscourfieldia marina	+		+
Ochrophyta
k__Eukaryota;p__unclassified;c__Raphidophyceae;o__Chattonellales;f__Chattonellaceae;g__Fibrocapsa;s__Fibrocapsa japonica	+	+	+
k__Eukaryota;p__unclassified;c__Raphidophyceae;o__Chattonellales;f__Chattonellaceae;g__Heterosigma;s__Heterosigma akashiwo	+	+	+	+
k__Eukaryota;p__unclassified;c__Dictyochophyceae;o__Florenciellales;f__unclassified;g__Pseudochattonella;s__Pseudochattonella verruculosa	+	+	+
k__Eukaryota;p__unclassified;c__Dictyochophyceae;o__Dictyochales;f__unclassified;g__Dictyocha;s__Dictyocha fibula	+	+	+
Haptophyta
k__Eukaryota;p__Haptophyta;c__unclassified;o__Isochrysidales;f__Noelaerhabdaceae;g__Emiliania;s__Emiliania huxleyi	+	+	+
k__Eukaryota;p__Haptophyta;c__unclassified;o__Phaeocystales;f__Phaeocystaceae;g__Phaeocystis;s__Phaeocystis antarctica	+	+	+
k__Eukaryota;p__Haptophyta;c__unclassified;o__Phaeocystales;f__Phaeocystaceae;g__Phaeocystis;s__Phaeocystis globosa	+	+	+	+
k__Eukaryota;p__Haptophyta;c__unclassified;o__Prymnesiales;f__Prymnesiaceae;g__Prymnesium;s__Prymnesium polylepis	+	+	+	+
k__Eukaryota;p__Haptophyta;c__unclassified;o__Zygodiscales;f__Braarudosphaeraceae;g__Braarudosphaera;s__Braarudosphaera bigelowii	+	+	+	+
Dinophyta
k__Eukaryota;p__unclassified;c__Dinophyceae;o__Dinophysiales;f__Dinophysiaceae;g__Dinophysis;s__Dinophysis acuminata	+	+	+
k__Eukaryota;p__unclassified;c__Dinophyceae;o__Dinophysiales;f__Dinophysiaceae;g__Dinophysis;s__Dinophysis ovum	+	+		+
k__Eukaryota;p__unclassified;c__Dinophyceae;o__Gonyaulacales;f__Ceratiaceae;g__Tripos;s__Tripos fusus	+	+	+
k__Eukaryota;p__unclassified;c__Dinophyceae;o__Gonyaulacales;f__Gonyaulacaceae;g__Gonyaulax;s__Gonyaulax spinifera	+	+	+	+
k__Eukaryota;p__unclassified;c__Dinophyceae;o__Gonyaulacales;f__Pyrocystaceae;g__Alexandrium;s__Alexandrium affine	+	+	+
k__Eukaryota;p__unclassified;c__Dinophyceae;o__Gonyaulacales;f__Pyrocystaceae;g__Alexandrium;s__Alexandrium fraterculus	+	+	+	+
k__Eukaryota;p__unclassified;c__Dinophyceae;o__Gonyaulacales;f__Pyrocystaceae;g__Alexandrium;s__Alexandrium tamiyavanichii	+	+	+	+
k__Eukaryota;p__unclassified;c__Dinophyceae;o__Gonyaulacales;f__Pyrocystaceae;g__Alexandrium;s__Alexandrium taylorii	+		+
k__Eukaryota;p__unclassified;c__Dinophyceae;o__Gymnodiniales;f__Gymnodiniaceae;g__Akashiwo;s__Akashiwo sanguinea	+	+	+
k__Eukaryota;p__unclassified;c__Dinophyceae;o__Gymnodiniales;f__Gymnodiniaceae;g__Gymnodinium;s__Gymnodinium catenatum	+	+	+	+
k__Eukaryota;p__unclassified;c__Dinophyceae;o__Gymnodiniales;f__Gymnodiniaceae;g__Gymnodinium;s__Gymnodinium impudicum	+	+	+
k__Eukaryota;p__unclassified;c__Dinophyceae;o__Gymnodiniales;f__Gymnodiniaceae;g__Margalefidinium;s__Margalefidinium polykrikoides	+	+	+
k__Eukaryota;p__unclassified;c__Dinophyceae;o__Gymnodiniales;f__Kareniaceae;g__Karenia;s__Karenia mikimotoi	+	+	+	+
k__Eukaryota;p__unclassified;c__Dinophyceae;o__Gymnodiniales;f__Kareniaceae;g__Takayama;s__Takayama cf. pulchellum	+	+		+
k__Eukaryota;p__unclassified;c__Dinophyceae;o__Peridiniales;f__Heterocapsaceae;g__Heterocapsa;s__Heterocapsa circularisquama	+	+	+	+
k__Eukaryota;p__unclassified;c__Dinophyceae;o__Peridiniales;f__Heterocapsaceae;g__Heterocapsa;s__Heterocapsa rotundata	+	+	+
k__Eukaryota;p__unclassified;c__Dinophyceae;o__Peridiniales;f__Peridiniaceae;g__Scrippsiella;s__Scrippsiella trochoidea	+	+	+
k__Eukaryota;p__unclassified;c__Dinophyceae;o__Peridiniales;f__Pfiesteriaceae;g__Pfiesteria;s__Pfiesteria piscicida	+	+	+	+
k__Eukaryota;p__unclassified;c__Dinophyceae;o__Peridiniales;f__Thecadiniaceae;g__Thecadinium;s__Thecadinium kofoidii	+	+	+
k__Eukaryota;p__unclassified;c__Dinophyceae;o__Prorocentrales;f__Prorocentraceae;g__Prorocentrum;s__Prorocentrum lima		+	+	+
k__Eukaryota;p__unclassified;c__Dinophyceae;o__Prorocentrales;f__Prorocentraceae;g__Prorocentrum;s__Prorocentrum rhathymum	+	+	+	+

## Sheet: Supplemetary Table 6
Phylum	Common	Morphology	Metabarcoding
Bacillariophyta	Chaetoceros	Detonmula	k__Eukaryota;p__Bacillariophyta;c__Bacillariophyceae;o__Bacillariales;f__Bacillariaceae;g__Cylindrotheca
	Ditylum	Rhizosolenia	k__Eukaryota;p__Bacillariophyta;c__Bacillariophyceae;o__Bacillariales;f__Bacillariaceae;g__Hantzschia
	Guinardia	Bacteriastrum	k__Eukaryota;p__Bacillariophyta;c__Bacillariophyceae;o__Bacillariales;f__Bacillariaceae;g__Tryblionella
	Nitzschia	Pseudosolenia	k__Eukaryota;p__Bacillariophyta;c__Bacillariophyceae;o__Cocconeidales;f__Achnanthidiaceae;g__Achnanthidium
	Eucampia	Corethron	k__Eukaryota;p__Bacillariophyta;c__Bacillariophyceae;o__Eunotiales;f__Eunotiaceae;g__Eunotia
	Odontella	Lauderia	k__Eukaryota;p__Bacillariophyta;c__Bacillariophyceae;o__Mastogloiales;f__Mastogloiaceae;g__Aneumastus
	Leptocylindrus	Hemiaulus	k__Eukaryota;p__Bacillariophyta;c__Bacillariophyceae;o__Naviculales;f__Amphipleuraceae;g__Amphiprora
	Achnanthes	Planktoniella	k__Eukaryota;p__Bacillariophyta;c__Bacillariophyceae;o__Naviculales;f__Amphipleuraceae;g__Frustulia
	Thalassiosira	Gossleriella	k__Eukaryota;p__Bacillariophyta;c__Bacillariophyceae;o__Naviculales;f__Amphipleuraceae;g__Halamphora
	Coscinodiscus	Licmophora	k__Eukaryota;p__Bacillariophyta;c__Bacillariophyceae;o__Naviculales;f__Brachysiraceae;g__Nupela
	Pleurosigma	Triceratium	k__Eukaryota;p__Bacillariophyta;c__Bacillariophyceae;o__Naviculales;f__Diadesmidaceae;g__Luticola
	Palmerina	Biddulphia	k__Eukaryota;p__Bacillariophyta;c__Bacillariophyceae;o__Naviculales;f__Naviculaceae;g__Caloneis
	Thalassionema	Climacodium	k__Eukaryota;p__Bacillariophyta;c__Bacillariophyceae;o__Naviculales;f__Naviculaceae;g__Mayamaea
	Skeletonema	Gyrosigma	k__Eukaryota;p__Bacillariophyta;c__Bacillariophyceae;o__Naviculales;f__Neidiaceae;g__Neidium
	Pseudo-nitzschia		k__Eukaryota;p__Bacillariophyta;c__Bacillariophyceae;o__Naviculales;f__Phaeodactylaceae;g__Phaeodactylum
	Diatoma		k__Eukaryota;p__Bacillariophyta;c__Bacillariophyceae;o__Naviculales;f__Sellaphoraceae;g__Sellaphora
	Stephanopyxis		k__Eukaryota;p__Bacillariophyta;c__Bacillariophyceae;o__Naviculales;f__Stauroneidaceae;g__Craticula
	Helicotheca		k__Eukaryota;p__Bacillariophyta;c__Bacillariophyceae;o__Naviculales;f__unclassified;g__Humidophila
	Cyclotella		k__Eukaryota;p__Bacillariophyta;c__Bacillariophyceae;o__Naviculales;f__unclassified;g__unclassified
	Synedra		k__Eukaryota;p__Bacillariophyta;c__Bacillariophyceae;o__unclassified;f__Entomoneidaceae;g__Entomoneis
	Bellerochea		k__Eukaryota;p__Bacillariophyta;c__Coscinodiscophyceae;o__Chaetocerotales;f__Attheyaceae;g__Attheya
	Navicula		k__Eukaryota;p__Bacillariophyta;c__Coscinodiscophyceae;o__Coscinodiscales;f__Hemidiscaceae;g__Actinocyclus
	Paralia		k__Eukaryota;p__Bacillariophyta;c__Coscinodiscophyceae;o__Melosirales;f__Melosiraceae;g__Melosira
	Bacillaria		k__Eukaryota;p__Bacillariophyta;c__Coscinodiscophyceae;o__Stephanodiscales;f__Stephanodiscaceae;g__Stephanodiscus
	Pinnularia		k__Eukaryota;p__Bacillariophyta;c__Coscinodiscophyceae;o__Thalassiosirales;f__Thalassiosiraceae;g__Conticribra
	Dactyliosolen		k__Eukaryota;p__Bacillariophyta;c__Coscinodiscophyceae;o__Thalassiosirales;f__Thalassiosiraceae;g__Minidiscus
			k__Eukaryota;p__Bacillariophyta;c__Coscinodiscophyceae;o__Thalassiosirales;f__Thalassiosiraceae;g__Porosira
			k__Eukaryota;p__Bacillariophyta;c__Coscinodiscophyceae;o__unclassified;f__Aulacoseiraceae;g__Aulacoseira
			k__Eukaryota;p__Bacillariophyta;c__Fragilariophyceae;o__Fragilariales;f__Fragilariaceae;g__Asterionella
			k__Eukaryota;p__Bacillariophyta;c__Fragilariophyceae;o__Fragilariales;f__Fragilariaceae;g__Asterionellopsis
			k__Eukaryota;p__Bacillariophyta;c__Fragilariophyceae;o__Fragilariales;f__Fragilariaceae;g__Fragilaria
			k__Eukaryota;p__Bacillariophyta;c__Fragilariophyceae;o__Fragilariales;f__Fragilariaceae;g__Grammonema
			k__Eukaryota;p__Bacillariophyta;c__Fragilariophyceae;o__Fragilariales;f__unclassified;g__unclassified
			k__Eukaryota;p__Bacillariophyta;c__Fragilariophyceae;o__Licmophorales;f__Ulnariaceae;g__Ulnaria
			k__Eukaryota;p__Bacillariophyta;c__Mediophyceae;o__Cymatosirales;f__Cymatosiraceae;g__Campylosira
			k__Eukaryota;p__Bacillariophyta;c__Mediophyceae;o__Cymatosirales;f__Cymatosiraceae;g__Extubocellulus
			k__Eukaryota;p__Bacillariophyta;c__Mediophyceae;o__Cymatosirales;f__Cymatosiraceae;g__Minutocellus
			k__Eukaryota;p__Bacillariophyta;c__Mediophyceae;o__Cymatosirales;f__Cymatosiraceae;g__Plagiogrammopsis
			k__Eukaryota;p__Bacillariophyta;c__Mediophyceae;o__Eupodiscales;f__Parodontellaceae;g__Trieres
			k__Eukaryota;p__Bacillariophyta;c__Mediophyceae;o__Lithodesmiales;f__Lithodesmiaceae;g__Lithodesmium
			k__Eukaryota;p__Bacillariophyta;c__Mediophyceae;o__Triceratiales;f__Plagiogrammaceae;g__Dimeregramma
Chlorophyta	Chlorella		k__Eukaryota;p__Chlorophyta;c__Chlorodendrophyceae;o__Chlorodendrales;f__Chlorodendraceae;g__Tetraselmis
			k__Eukaryota;p__Chlorophyta;c__Chlorophyceae;o__Chlamydomonadales;f__Asteromonadaceae;g__Asteromonas
			k__Eukaryota;p__Chlorophyta;c__Chlorophyceae;o__Chlamydomonadales;f__Chlamydomonadaceae;g__Chlamydomonas
			k__Eukaryota;p__Chlorophyta;c__Chlorophyceae;o__Chlamydomonadales;f__Chlamydomonadaceae;g__Oophila
			k__Eukaryota;p__Chlorophyta;c__Chlorophyceae;o__Chlamydomonadales;f__Dunaliellaceae;g__Dunaliella
			k__Eukaryota;p__Chlorophyta;c__Chlorophyceae;o__Chlamydomonadales;f__unclassified;g__Edaphochlamys
			k__Eukaryota;p__Chlorophyta;c__Chlorophyceae;o__Chlorosarcinales;f__Chlorosarcinaceae;g__Chlorosarcinopsis
			k__Eukaryota;p__Chlorophyta;c__Chlorophyceae;o__Chlorosarcinales;f__Chlorosarcinaceae;g__Neochlorosarcina
			k__Eukaryota;p__Chlorophyta;c__Chlorophyceae;o__Sphaeropleales;f__Mychonastaceae;g__Mychonastes
			k__Eukaryota;p__Chlorophyta;c__Chlorophyceae;o__Sphaeropleales;f__Nephrocytiaceae;g__Nephrocytium
			k__Eukaryota;p__Chlorophyta;c__Chlorophyceae;o__Sphaeropleales;f__Scenedesmaceae;g__Coelastrella
			k__Eukaryota;p__Chlorophyta;c__Chlorophyceae;o__Sphaeropleales;f__Scenedesmaceae;g__Desmodesmus
			k__Eukaryota;p__Chlorophyta;c__Chlorophyceae;o__Sphaeropleales;f__Scenedesmaceae;g__Pseudodidymocystis
			k__Eukaryota;p__Chlorophyta;c__Chlorophyceae;o__Sphaeropleales;f__Scenedesmaceae;g__Scenedesmus
			k__Eukaryota;p__Chlorophyta;c__Chlorophyceae;o__Sphaeropleales;f__Scenedesmaceae;g__Tetradesmus
			k__Eukaryota;p__Chlorophyta;c__Chlorophyceae;o__Sphaeropleales;f__Schroederiaceae;g__Schroederia
			k__Eukaryota;p__Chlorophyta;c__Chloropicophyceae;o__Chloropicales;f__Chloropicaceae;g__Chloroparvula
			k__Eukaryota;p__Chlorophyta;c__Chloropicophyceae;o__Chloropicales;f__Chloropicaceae;g__Chloropicon
			k__Eukaryota;p__Chlorophyta;c__Mamiellophyceae;o__Dolichomastigales;f__Dolichomastigaceae;g__Dolichomastix
			k__Eukaryota;p__Chlorophyta;c__Mamiellophyceae;o__Mamiellales;f__Bathycoccaceae;g__Bathycoccus
			k__Eukaryota;p__Chlorophyta;c__Mamiellophyceae;o__Mamiellales;f__Bathycoccaceae;g__Ostreococcus
			k__Eukaryota;p__Chlorophyta;c__Mamiellophyceae;o__Mamiellales;f__Mamiellaceae;g__Mantoniella
			k__Eukaryota;p__Chlorophyta;c__Mamiellophyceae;o__Mamiellales;f__Mamiellaceae;g__Micromonas
			k__Eukaryota;p__Chlorophyta;c__Nephroselmidophyceae;o__Nephroselmidales;f__Nephroselmidaceae;g__Nephroselmis
			k__Eukaryota;p__Chlorophyta;c__Palmophyllophyceae;o__Prasinococcales;f__Prasinococcaceae;g__Prasinococcus
			k__Eukaryota;p__Chlorophyta;c__Picocystophyceae;o__Picocystales;f__Picocystaceae;g__Picocystis
			k__Eukaryota;p__Chlorophyta;c__Pyramimonadophyceae;o__Pyramimonadales;f__Pyramimonadaceae;g__Pyramimonas
			k__Eukaryota;p__Chlorophyta;c__Trebouxiophyceae;o__Chlorellales;f__Chlorellaceae;g__Apatococcus
			k__Eukaryota;p__Chlorophyta;c__Trebouxiophyceae;o__Chlorellales;f__Chlorellaceae;g__Hegewaldia
			k__Eukaryota;p__Chlorophyta;c__Trebouxiophyceae;o__Chlorellales;f__Chlorellaceae;g__Hindakia
			k__Eukaryota;p__Chlorophyta;c__Trebouxiophyceae;o__Chlorellales;f__Chlorellaceae;g__Nannochloris
			k__Eukaryota;p__Chlorophyta;c__Trebouxiophyceae;o__Chlorellales;f__Chlorellaceae;g__Prototheca
			k__Eukaryota;p__Chlorophyta;c__Trebouxiophyceae;o__Chlorellales;f__Oocystaceae;g__Oocystis
			k__Eukaryota;p__Chlorophyta;c__Trebouxiophyceae;o__Prasiolales;f__Stichococcaceae;g__Stichococcus
			k__Eukaryota;p__Chlorophyta;c__Trebouxiophyceae;o__Trebouxiales;f__Trebouxiaceae;g__Dictyochloropsis
			k__Eukaryota;p__Chlorophyta;c__Trebouxiophyceae;o__Trebouxiales;f__Trebouxiaceae;g__Myrmecia
			k__Eukaryota;p__Chlorophyta;c__Trebouxiophyceae;o__Trebouxiales;f__Trebouxiaceae;g__Parietochloris
			k__Eukaryota;p__Chlorophyta;c__Trebouxiophyceae;o__Trebouxiales;f__Trebouxiaceae;g__Symbiochloris
			k__Eukaryota;p__Chlorophyta;c__Trebouxiophyceae;o__Watanabeales;f__unclassified;g__Heveochlorella
			k__Eukaryota;p__Chlorophyta;c__Trebouxiophyceae;o__Watanabeales;f__unclassified;g__Jaagichlorella
			k__Eukaryota;p__Chlorophyta;c__Trebouxiophyceae;o__Watanabeales;f__unclassified;g__Phyllosiphon
			k__Eukaryota;p__Chlorophyta;c__Trebouxiophyceae;o__unclassified;f__unclassified;g__Botryococcus
			k__Eukaryota;p__Chlorophyta;c__Trebouxiophyceae;o__unclassified;f__unclassified;g__Choricystis
			k__Eukaryota;p__Chlorophyta;c__Trebouxiophyceae;o__unclassified;f__unclassified;g__Coccomyxa
			k__Eukaryota;p__Chlorophyta;c__Trebouxiophyceae;o__unclassified;f__unclassified;g__Elliptochloris
			k__Eukaryota;p__Chlorophyta;c__Trebouxiophyceae;o__unclassified;f__unclassified;g__Picochlorum
			k__Eukaryota;p__Chlorophyta;c__Ulvophyceae;o__Ulvales;f__Kornmanniaceae;g__Tellamia
			k__Eukaryota;p__Chlorophyta;c__unclassified;o__unclassified;f__Pycnococcaceae;g__Pseudoscourfieldia
			k__Eukaryota;p__Chlorophyta;c__unclassified;o__unclassified;f__Pycnococcaceae;g__Pycnococcus
Cyanophyta		Trichodesmium
Dinophyta	Protoperidinium	Ceratium	k__Eukaryota;p__unclassified;c__Dinophyceae;o__Amphidiniales;f__Amphidiniaceae;g__Amphidinium
	Dinophysis	Pyrocystis	k__Eukaryota;p__unclassified;c__Dinophyceae;o__Blastodiniales;f__unclassified;g__Blastodinium
		Pyrophacus	k__Eukaryota;p__unclassified;c__Dinophyceae;o__Gonyaulacales;f__Ceratiaceae;g__Neoceratium
			k__Eukaryota;p__unclassified;c__Dinophyceae;o__Gonyaulacales;f__Ceratiaceae;g__Tripos
			k__Eukaryota;p__unclassified;c__Dinophyceae;o__Gonyaulacales;f__Gonyaulacaceae;g__Gonyaulax
			k__Eukaryota;p__unclassified;c__Dinophyceae;o__Gonyaulacales;f__Lingulodiniaceae;g__Lingulodinium
			k__Eukaryota;p__unclassified;c__Dinophyceae;o__Gonyaulacales;f__Protoceratiaceae;g__Ceratocorys
			k__Eukaryota;p__unclassified;c__Dinophyceae;o__Gonyaulacales;f__Pyrocystaceae;g__Alexandrium
			k__Eukaryota;p__unclassified;c__Dinophyceae;o__Gonyaulacales;f__Pyrophacaceae;g__Fragilidium
			k__Eukaryota;p__unclassified;c__Dinophyceae;o__Gymnodiniales;f__Ceratoperidiniaeceae;g__Ceratoperidinium
			k__Eukaryota;p__unclassified;c__Dinophyceae;o__Gymnodiniales;f__Gymnodiniaceae;g__Akashiwo
			k__Eukaryota;p__unclassified;c__Dinophyceae;o__Gymnodiniales;f__Gymnodiniaceae;g__Gymnodinium
			k__Eukaryota;p__unclassified;c__Dinophyceae;o__Gymnodiniales;f__Gymnodiniaceae;g__Gyrodinium
			k__Eukaryota;p__unclassified;c__Dinophyceae;o__Gymnodiniales;f__Gymnodiniaceae;g__Margalefidinium
			k__Eukaryota;p__unclassified;c__Dinophyceae;o__Gymnodiniales;f__Gymnodiniaceae;g__Polykrikos
			k__Eukaryota;p__unclassified;c__Dinophyceae;o__Gymnodiniales;f__Kareniaceae;g__Karenia
			k__Eukaryota;p__unclassified;c__Dinophyceae;o__Gymnodiniales;f__Kareniaceae;g__Takayama
			k__Eukaryota;p__unclassified;c__Dinophyceae;o__Peridiniales;f__Endodiniaceae;g__Brandtodinium
			k__Eukaryota;p__unclassified;c__Dinophyceae;o__Peridiniales;f__Heterocapsaceae;g__Heterocapsa
			k__Eukaryota;p__unclassified;c__Dinophyceae;o__Peridiniales;f__Ostreopsidaceae;g__Coolia
			k__Eukaryota;p__unclassified;c__Dinophyceae;o__Peridiniales;f__Ostreopsidaceae;g__Ostreopsis
			k__Eukaryota;p__unclassified;c__Dinophyceae;o__Peridiniales;f__Peridiniaceae;g__Peridinium
			k__Eukaryota;p__unclassified;c__Dinophyceae;o__Peridiniales;f__Peridiniaceae;g__Scrippsiella
			k__Eukaryota;p__unclassified;c__Dinophyceae;o__Peridiniales;f__Pfiesteriaceae;g__Pfiesteria
			k__Eukaryota;p__unclassified;c__Dinophyceae;o__Peridiniales;f__Thecadiniaceae;g__Thecadinium
			k__Eukaryota;p__unclassified;c__Dinophyceae;o__Peridiniales;f__unclassified;g__Pseudothecadinium
			k__Eukaryota;p__unclassified;c__Dinophyceae;o__Prorocentrales;f__Prorocentraceae;g__Prorocentrum
			k__Eukaryota;p__unclassified;c__Dinophyceae;o__Suessiales;f__Suessiaceae;g__Pelagodinium
			k__Eukaryota;p__unclassified;c__Dinophyceae;o__Suessiales;f__Suessiaceae;g__Protodinium
			k__Eukaryota;p__unclassified;c__Dinophyceae;o__Suessiales;f__Symbiodiniaceae;g__Cladocopium
			k__Eukaryota;p__unclassified;c__Dinophyceae;o__Suessiales;f__Symbiodiniaceae;g__Symbiodinium
			k__Eukaryota;p__unclassified;c__Dinophyceae;o__Syndiniales;f__Syndiniaceae;g__Hematodinium
			k__Eukaryota;p__unclassified;c__Dinophyceae;o__Syndiniales;f__unclassified;g__Ichthyodinium
			k__Eukaryota;p__unclassified;c__Dinophyceae;o__Thoracosphaerales;f__Thoracosphaeraceae;g__Thoracosphaera
			k__Eukaryota;p__unclassified;c__Dinophyceae;o__unclassified;f__unclassified;g__Pseudadenoides
Haptophyta	Phaeocystis		k__Eukaryota;p__Haptophyta;c__unclassified;o__Coccolithales;f__Coccolithaceae;g__Cruciplacolithus
			k__Eukaryota;p__Haptophyta;c__unclassified;o__Coccolithales;f__Pleurochrysidaceae;g__Pleurochrysis
			k__Eukaryota;p__Haptophyta;c__unclassified;o__Isochrysidales;f__Isochrysidaceae;g__Isochrysis
			k__Eukaryota;p__Haptophyta;c__unclassified;o__Isochrysidales;f__Noelaerhabdaceae;g__Emiliania
			k__Eukaryota;p__Haptophyta;c__unclassified;o__Pavlovales;f__Pavlovaceae;g__Diacronema
			k__Eukaryota;p__Haptophyta;c__unclassified;o__Pavlovales;f__Pavlovaceae;g__Pavlova
			k__Eukaryota;p__Haptophyta;c__unclassified;o__Prymnesiales;f__Chrysochromulinaceae;g__Chrysochromulina
			k__Eukaryota;p__Haptophyta;c__unclassified;o__Prymnesiales;f__Prymnesiaceae;g__Imantonia
			k__Eukaryota;p__Haptophyta;c__unclassified;o__Prymnesiales;f__Prymnesiaceae;g__Prymnesium
			k__Eukaryota;p__Haptophyta;c__unclassified;o__Zygodiscales;f__Braarudosphaeraceae;g__Braarudosphaera
Rhodophyta			k__Eukaryota;p__Rhodophyta;c__Bangiophyceae;o__Porphyridiales;f__Porphyridiaceae;g__Porphyridium
			k__Eukaryota;p__Rhodophyta;c__Rhodellophyceae;o__Rhodellales;f__Rhodellaceae;g__Rhodella
			k__Eukaryota;p__Rhodophyta;c__Stylonematophyceae;o__Stylonematales;f__Stylonemataceae;g__Stylonema
Streptophyta			k__Eukaryota;p__Streptophyta;c__Klebsormidiophyceae;o__Klebsormidiales;f__Klebsormidiaceae;g__Interfilum
			k__Eukaryota;p__Streptophyta;c__Zygnemophyceae;o__Desmidiales;f__Closteriaceae;g__Closterium
			k__Eukaryota;p__Streptophyta;c__Zygnemophyceae;o__Zygnematales;f__Zygnemataceae;g__Zygnema
Ochrophyta	Dictyocha		k__Eukaryota;p__unclassified;c__Bolidophyceae;o__Parmales;f__Triparmaceae;g__Bolidomonas
			k__Eukaryota;p__unclassified;c__Chrysophyceae;o__Chromulinales;f__Chromulinaceae;g__Spumella
			k__Eukaryota;p__unclassified;c__Chrysophyceae;o__Chromulinales;f__Chrysolepidomonadaceae;g__Chrysolepidomonas
			k__Eukaryota;p__unclassified;c__Chrysophyceae;o__Chromulinales;f__Paraphysomonadaceae;g__Paraphysomonas
			k__Eukaryota;p__unclassified;c__Dictyochophyceae;o__Florenciellales;f__unclassified;g__Florenciella
			k__Eukaryota;p__unclassified;c__Dictyochophyceae;o__Florenciellales;f__unclassified;g__Pseudochattonella
			k__Eukaryota;p__unclassified;c__Dictyochophyceae;o__Pedinellales;f__unclassified;g__Apedinella
			k__Eukaryota;p__unclassified;c__Dictyochophyceae;o__Pedinellales;f__unclassified;g__Helicopedinella
			k__Eukaryota;p__unclassified;c__Dictyochophyceae;o__Pedinellales;f__unclassified;g__Mesopedinella
			k__Eukaryota;p__unclassified;c__Raphidophyceae;o__Chattonellales;f__Chattonellaceae;g__Fibrocapsa
			k__Eukaryota;p__unclassified;c__Raphidophyceae;o__Chattonellales;f__Chattonellaceae;g__Heterosigma
			k__Eukaryota;p__unclassified;c__Dictyochophyceae;o__Pedinellales;f__unclassified;g__Pseudopedinella
			k__Eukaryota;p__unclassified;c__Dictyochophyceae;o__Pedinellales;f__unclassified;g__Pteridomonas
			k__Eukaryota;p__unclassified;c__Dictyochophyceae;o__Rhizochromulinales;f__unclassified;g__Rhizochromulina
			k__Eukaryota;p__unclassified;c__Eustigmatophyceae;o__Eustigmatales;f__Monodopsidaceae;g__Monodopsis
			k__Eukaryota;p__unclassified;c__Eustigmatophyceae;o__Eustigmatales;f__Monodopsidaceae;g__Nannochloropsis
			k__Eukaryota;p__unclassified;c__Pelagophyceae;o__Pelagomonadales;f__unclassified;g__Pelagomonas
			k__Eukaryota;p__unclassified;c__Xanthophyceae;o__Tribonematales;f__Heteropediaceae;g__Heterococcus
Cryptophyta			k__Eukaryota;p__unclassified;c__Cryptophyceae;o__Cryptomonadales;f__Hemiselmidaceae;g__Hemiselmis
			k__Eukaryota;p__unclassified;c__Cryptophyceae;o__Pyrenomonadales;f__Chroomonadaceae;g__Chroomonas
			k__Eukaryota;p__unclassified;c__Cryptophyceae;o__Pyrenomonadales;f__Geminigeraceae;g__Geminigera
			k__Eukaryota;p__unclassified;c__Cryptophyceae;o__Pyrenomonadales;f__Geminigeraceae;g__Teleaulax
			k__Eukaryota;p__unclassified;c__Cryptophyceae;o__Pyrenomonadales;f__Pyrenomonadaceae;g__Rhodomonas
			k__Eukaryota;p__unclassified;c__Cryptophyceae;o__unclassified;f__unclassified;g__Urgorri
Other			k__Eukaryota;p__Cercozoa;c__Chlorarachniophyceae;o__unclassified;f__unclassified;g__Bigelowiella
			k__Eukaryota;p__Cercozoa;c__Chlorarachniophyceae;o__unclassified;f__unclassified;g__Chlorarachnion
			k__Eukaryota;p__Cercozoa;c__Chlorarachniophyceae;o__unclassified;f__unclassified;g__Lotharella
			k__Eukaryota;p__Prasinodermophyta;c__Prasinodermophyceae;o__Prasinodermales;f__Prasinodermaceae;g__Prasinoderma
